# Supplementary material for: Design and evaluation of a novel expandable gastroretentive film for sustained Metoprolol release
Source: PLoS One. 2026 Apr 1;21(4):e0345598. doi: 10.1371/journal.pone.0345598 (PMC13042838; doi:10.1371/journal.pone.0345598)
Supplement: S1 Data — (XLSX) [file pone.0345598.s001.xlsx]

## Sheet: Composition
	Formulations	Carbopol:HPMC ratio	HPMC (mg)	Carbopol 934 (mg)
	F1	1.5:3	300	150
	F2	2.5:5	500	250
	F3	2:5	500	200
	F4	2:3	300	200
	F5	1:2.5	250	100
	F6	2.5:2.5	250	250
	F7	2.5:4	400	250
	F8	1.5:2.5	250	150
	F9	1:4	400	100
	F10	1.5:4	400	150
	F11	2.5:3	300	250
	F12	1:5	500	100
	F13	1:3	300	100
	F14	2:4	400	200
	F15	1.5:5	500	150
	F16	2:2.5	250	200

## Sheet: Swelling index
	Wt0	wt10	wt20	wt30	wt60	swelling index	Y2 (swelling index) %
F1	0.135	0.24	0.29	0.29	0.33	1.44444	144.44
F2	0.195				0.712	2.6564	265.64
F3	0.13				0.455	2.5007	250.07
F4	0.139	0.21	0.17	0.157	0.16	0.510791	51.07
F5	0.26	0.341	0.389	0.39	0.332	0.5	50
F6	0.129	0.214	0.225	0.216	0.183	0.744186	74.41
F7	0.142				0.356	1.5079	150.79
F8	0.135	0.208	0.291	0.315	0.266	1.33333	133.33
F9	0.086	0.214	0.16	0.135	0.096	1.48837	148.83
F10	0.152	0.256	0.334	0.34	0.35	1.30263	130.26
F11	0.134	0.294	0.335	0.359	0.405	2.02239	202.23
F12	0.121	0.218	0.35	0.379	0.36	2.13223	213.22
F13	0.177	0.425	0.501	0.518	0.462	1.92655	192.65
F14	0.114	0.326	0.371	0.447	0.4	2.92105	292.1
F15	0.145	0.255	0.463	0.463	0.487	2.35862	235.86
F16	0.079	0.187	0.206	0.226	0.158	1.86076	186.07

## Sheet: In vitro release
F2 cum Q%	F3 cum Q%	F4 cum Q%	F5 cum Q%	F6 cum Q5	F7 Cum Q%	F8 cum Q%	F9 cum Q%	F10 cum Q%	F11 cum Q%	F12 cum Q%	F13 Qcum%	F14 Q%	F15 cum Q%	F16 cum Q%
0	0	0	0	0	0	0	0	0	0	0	0	0	0	1.2
4.5	4	1.43	1.03	1.21	4.88	0.8	1.76	3.21	1.6	2.76	5.78	16.77	3.53	2.89
10.25	9.58	3.21	2.11	2.42	9.52	1.7	3.41	7.83	3.22	5.82	11.91	23.71	7.43	4.54
15	13	5.62	4.74	4.8	13.93	2.64	5.41	10.82	5.82	8.44	13.97	29.04	10.86	6.78
20.89	18.26	8.12	6.83	6.91	18.13	3	7.62	14.92	7.97	11.96	18.17	34.91	15.66	8.43
28.7	27.3	11.75	8.91	9.12	25.92	3.9	9.21	17.32	9.21	14.12	29.01	41.84	19.63	10.11
36.28	34.27	15.84	10.34	10.67	34.63	4.53	11.72	21.53	12.43	18.61	34.27	48.41	23.58	12.92
41.6	41.5	18.62	12.64	12.84	40.85	5.43	13.91	25.02	15.72	21.55	39.81	53.8196	27.92	14.33
49.3	47.4	21.9	14.82	15.22	46.27	7.23	16.82	29.39	17.82	25.71	44.88	59.68	31.23	15.76
54.7	52.21	23.51	16.47	16.87	51.58	8.85	18.62	34.82	21.64	29.94	50.3	64.22	35.76	16.08
62.1	56.79	26.71	17.9	18.32	56.19	10.53	20.52	39.24	23.45	33.28	55.42	68.46	38.97	17.22
65.43	60.43	29.57	18.87	19.22	60.36	13.82	22.81	44.83	27.81	38.34	59.23	72.54	41.54	18.34
70.62	66.5	31.42	20.62	21.44	65	16.72	24.73	49.72	31.77	42.31	63.56	77.32	46.62	19.01
72.89	69.36	33.82	21.83	22.87	68.35	18.92	26.32	53.22	34.91	46.88	68.73	81.63	52.73	20.11
75.77	72.36	35.8	23.19	24.7	70.32	21.16	28.8	57.21	39.88	50.36	71.45	86.24	57.62	21.71

## Sheet: Kinetics modeling
	Modeling	Formulas	Parameters	R2 adj.	AIC	MSC	Modeling	Formulas	Parameters	R2 adj.	AIC	MSC
	Zero-order	F1	K0= 1.67	0.95	55.69	2.84	First-order	F1	K1= 0.018	0.93	59.7	2.57
		F2	K0= 7.91	0.95	93.25	2.76		F2	K1= 0.116	0.99	46.37	5.89
		F3	K0= 6.8	0.95	91.09	2.81		F3	K1= 0.106	0.99	34.11	6.61
		F4	K0= 3.23	0.97	58.36	3.6		F4	K1= 0.039	0.99	35.58	5.12
		F5	K0= 2.14	0.95	56.8	2.78		F5	K1= 0.024	0.97	48.65	3.33
		F6	K0= 2.22	0.96	54.72	3		F6	K1= 0.025	0.98	45.39	3.63
		F7	K0= 6.69	0.95	91.74	2.71		F7	K1= 0.103	0.99	18.99	7.56
		F8	K0= 1.55	0.95	54.08	2.77		F8	K1= 0.017	0.93	57.64	2.54
		F9	K0= 2.53	0.97	50.61	3.56		F9	K1= 0.029	0.99	35.89	4.55
		F10	K0= 4.94	0.98	63.75	4.06		F10	K1= 0.065	0.98	61.35	4.22
		F11	K0= 3.15	0.99	40.68	4.87		F11	K1= 0.037	0.98	55.62	3.87
		F12	K0= 4.27	0.99	49.95	4.74		F12	K1= 0.054	0.99	53.44	4.51
		F13	K0= 6.65	0.94	91.84	2.65		F13	K1= 0.103	0.99	45.12	5.76
		F14	K0= 8.34	0.77	116.91	1.01		F14	K1= 0.16	0.96	89.64	2.83
		F15	K0= 4.92	0.97	74.58	3.26		F15	K1= 0.065	0.9896	59.9153	4.2457
		F16	K0= 2.09	0.79	74.71	1.18		F16	K1= 0.024	0.84	70.74	1.45
	Higuchi	F1	kH= 4.54	0.74	81.44	1.12	Korsmeyer-Peppas	F1	kKP=0.65	0.98	35.73	4.17
		F2	kH= 20.52	0.94	97.26	2.49			n= 1.42
		F3	kH= 19.37	0.93	96.43	2.45		F2	kKP=11.21	0.99	28.79	6.56
		F4	kH= 9.14	0.91	80.09	2.15			n= 0.82
								F3	kKP=10.29	0.99	44.65	4.59
		F5	kH= 6.09	0.93	61.83	2.45			n= 0.79
								F4	kKP= 4.76	0.99	37.61	4.98
		F6	kH= 6.31	0.93	63.77	2.4			n= 0.82
								F5	kKP= 3.72	0.99	31.43	4.47
		F7	kH= 19.08	0.94	94.63	2.52			n= 0.74
		F8	kH= 4.23	0.74	78.68	1.13		F6	kKP= 3.72	0.99	26.69	4.87
		F9	kH= 7.18	0.92	70.03	2.27			n= 0.76
								F7	kKP= 10.9	0.99	38.68	5.05
		F10	kH= 13.93	0.9	94.11	2.04			n= 0.79
								F8	kKP= 0.61	0.98	38.98	3.78
		F11	kH= 8.79	0.85	89.13	1.64			n= 1.42
								F9	kKP= 3.88	0.99	11.39	6.18
		F12	kH= 11.99	0.89	92.08	1.93			n= 0.80
								F10	kKP= 6.66	0.99	49.88	4.99
		F13	kH= 19	0.95	91.65	2.66			n= 0.86
		F14	kH= 24.44	0.99	30.72	6.75		F11	kKP= 2.97	0.99	42.05	4.77
		F15	kH= 13.96	0.92	89.1	2.29			n= 1.02
		F16	kH= 6.11	0.98	31.74	4.05		F12	kKP= 5.26	0.99	39	5.47
									n= 0.90
								F13	kKP= 11.76	0.99	37.92	5.01
									n= 0.74
								F14	kKP= 23.94	0.99	5.42	6.87
									n= 0.5
								F15	kKP= 7.78	0.99	51.74	4.79
									n= 0.78
								F16	kKP= 5.61	0.99	29.53	4.2
									n= 0.54
